# Supplementary material for: Roles of microbial interactions in determining the establishment and function of synthetic consortium inoculants for soil applications
Source: ISME J. 2026 Mar 11;20(1):wrag050. doi: 10.1093/ismejo/wrag050 (PMC13064851; doi:10.1093/ismejo/wrag050)
Supplement: Supplementary_Table_1_wrag050 [file supplementary_table_1_wrag050.xlsx]

## Sheet: Sheet1
Supplementary Table 1. Current studies of synthetic consortium inoculants in soil applications
Consortium Type	Consortium Member	“Within-community” Interaction	Inoculation Frequency and Duration	Time of Assessment	Experimental System	“Cross-community” Interaction		Resilience of Soil	Reference
						Inoculant Outcome	Native Community Outcome
Bacterial	Consortium 1: Acinetobacter sp. , Bacillus sp.; Consortium 2: Sphingobacterium sp., Enterobacter sp. , Delftia sp.	N/A	One time, inoculation by root dipping for 24 h	48 days after inoculation	Pot in greenhouse	Detected by confocal laser scanning microscope in vitro experiment after 7 and 21 days	N/A	N/A	https://doi.org/10.1111/1462-2920.12439
Bacterial	Paenibacillus mucilaginosus , Sinorhizobium meliloti	N/A	Once a week for three weeks	90 days	Pot experiment	N/A	Soil microbial biomass ↑; Rhizospheric microbial diversity ↑	N/A	https://doi.org/10.1016/j.ecoenv.2018.10.016
Bacterial and fungal	Bacillus subtilis, Trichoderma harzianum, Trichoderma asperellum, Aspergillu spp.	N/A	One time, after 5 days of cultivation	45 days after cultivation	Tray in artificial growth chamber	N/A	The Chao index of the rhizosphere microbial community ↑; Bray–Curtis dissimilarity of the fungal community ↑; Bray–Curtis dissimilarity of the bacterial community ↓	N/A	https://doi.org/10.3390/microorganisms13010148
Bacterial	10 strains (8 strains per community based on co-culture experinment)	Non-antagonistic by co-culture	One time, soil inoculation	45 days after transplanting	Pot experiment	Reached stable configuration at 10 d	Relative abundance of 4 genera in rhizosphere ↑	N/A	https://doi.org/10.1038/s41467-024-50685-3
Bacterial	Leifsonia, Novosphingobium, Ochrobactrum, Pseudomonas	Metabolic complementarity by genome analysis	Four times, inoculation every 5 days	40 days after inoculation	Pot experiment	N/A	N/A	N/A	https://doi.org/10.1186/s40168-024-01959-x
Bacterial	PSB (Bacillus megaterium W17, Pseudomonas fluorescens W12); NFB (Azotobacter chroococcum HKN-5, Azospirillum brasilense CW903); PSB+NFB (Bacillus megaterium W17, Pseudomonas fluorescens W12, Azotobacter chroococcum HKN-5, Azospirillum brasilense CW903)	N/A	4 times of soil inoculation at an interval of 45 days	0, 10, 30, 45, 90, 135, 180 days	Pot experiment	N/A	The relative abundance of rare taxa ↑	About 20 percent of the microbes changed their rarity categories over time, and most of the changes and interactions occurred within the rarer taxa during first 45 days.	https://doi.org/10.1016/j.soilbio.2022.108913
Bacterial	MF (Bacillus megaterium W17, Pseudomonas fluorescens W12); CB (Azotobacter chroococcum HKN-5, Azospirillum brasilense); MFCB (Bacillus megaterium W17, Pseudomonas fluorescens W12,Azotobacter chroococcum HKN-5, Azospirillum brasilense )	N/A	4 times of soil inoculation at an interval of 45 days	0, 10, 30, 45, 90, 135, 180 days	Pot experiment	Reported their survival from previous study. Can be detected at 60 day.	The observed OTUs significantly ↑at 10 and 30 days, but had no effect on the Shannon and Simpson indices after 45 days; The periodic inoculations impacted the succession course of resident bacterial communities in bulk soil	Over 45 days following inoculation, the bacterial community exhibited resilience and no significant differences were detected between inoculated and non-inoculated soils	https://doi.org/10.1128/AEM.00046-21
Bacterial and fungal	A (Rhizophagus irregularis MUCL41833, Pseudomonas brassicacearum 3Re2-7); B (Rhizophagus irregularis MUCL41833, Paraburkholderia Phytofirmans PsJN); C (Rhizophagus irregularis MUCL41833, Paraburkholderia Phytofirmans PsJN, Trichoderma asperelloides A)	N/A	One time, soil inoculation	In 2019, 2020 and 2021, samples were taken at emergence (BBCH 009) and full flowering, when 50% of flowers in the first inflorescence opened (BBCH 635). Sampling stages were intensified in 2021 by taking supplementary samples when first leaf of the main stem unfolded (BBCH 101), first individual buds (1–2 mm) of first inflorescence appeared (BBCH 501) and first flowers in the blocks were observed…	Field experiment	Detected by PCR. Pseudomonas brassicacearum was the only strain that was detected every year (3 years). Trichoderma asperelloides could not be detected in any of the samples analyzed	N/A	N/A	https://doi.org/10.1007/s00374-024-01822-z
Bacterial	Lysinibacillus, Pseudomonas, Pseudoxanthomonas, Stenotrophomonas, Bacillus, Burkholderia, Acinetobacter, Enterobacter	Internal cooperative by “one strain-knockout” assay	One time, soil inoculation before the 4-day-old seedlings were transplanted.	Soil sampling when maize seedlings were 12-day-old	Soil microcosm	Colonization can be quantified by RT-qPCR	Seed-borne Fusarium could be well suppressed. Rhizosphere communities were significantly different from infected treatment.	N/A	https://doi.org/10.1002/advs.202205215
Bacterial	8 Pseudomonas strains CHA0, F113, Phl1c2, Pf-5, Q2-87, Q8r1-96, 1m1-96, mvp1-4 (1, 2, 4, 8, per community)	Functional complementary by in vitro test	One time, inoculation by seedling root drenching	60 days after inoculation	Trays in greenhouse	N/A	Resident microbiome diversity ↑; When increasing consortium richness, changes on the composition of the resident rhizosphere microbiome ↑; rare taxa abundance at phylum, family and OTU levels ↑; the most abundant taxa ↓	N/A	https://doi.org/10.1098/rspb.2021.1396
Bacterial	M2 (Actinomycetes, Bacillus licheniformis); M4 (Bacillus subtilis, Bacillus cereus); M5 (Bacillus subtilis, Paenibacillus polymyxa); M6 (Bacillus subtilis, Bacillus licheniformis)	N/A	Single inoculation was defined as the application in only one wheat season, and repeated inoculation was defined as the application in three seasons (wheat-maize-wheat)	0, 9, 21 months after first inoculation	Field experiment	N/A	The bacterial α-diversity (Shannon index) for single inoculation soils had no significant difference, and the Shannon index for repeated inoculation soils ↑	N/A	https://doi.org/10.1016/j.apsoil.2024.105287
Fungal	M1 (Trichoderma harzianum, Trichoderma viride)
Bacterial and fungal	M3 (Bacillus subtilis, Trichoderma harzianum)
Bacterial	Bacillus mycoides, Micrococcus roseus	N/A	One time, inoculation on seeds	12 weeks after germination	Pot in greenhouse	N/A	N/A	N/A	https://doi.org/10.1080/10889868.2012.703258
Bacterial	Enriched potassium solubilizing bacteria (DW, DE, CY)	N/A	Three times, once for each month.	1 month after the last inoculation	Field experiment	N/A	The abundance of taxa ↑; Bacterial community compositions had apparent changes at genera level	N/A	https://doi.org/10.1016/j.jclepro.2019.118278
Bacterial	47 Bacillus amyloliquefaciens mutants (26, 11, and 10 mutants from clusters 1, 2, and 3)	N/A	One time, inoculation on ten-day-old tomato seedlings (at three-leaves stage) by drenching	5, 15, and 30 days after Ralstonia solanacearum pathogen inoculation	Trays in greenhouse	Colonization can be measured by plating root macerates 30 days of incolation	N/A	N/A	https://doi.org/10.7554/eLife.90726
Bacterial	SynCom (21 strains); PGPR (Rhizobium radiobacter, Burkholderia cepacian, Arthrobacter ilicis, Stenotrophomonas rhizophila) ; SynCom+PGPR	N/A	One time, inoculation on seedlings in the V3 growth period	59 days (V8 growth phase)	Glasshouse	Colonization can be quantified by qPCR 59 days after inoculation. Relative abundances of some SynCom strains ↑	Microbial inoculations had no influence on the soil microbial richness. The niche breadths of the microbial community with SynCom inoculation were consistently greater	N/A	https://doi.org/10.1111/nph.18943
Bacterial	Bacillus sp. MN-54, Enterobacter sp. FD-17, Pseudomonas fluorescens 1 (1, 2, 3 strains per cpmmunity)	N/A	One time, inoculation on seeds	35 days of emergence (V10, cob development stage)	Pot experiment	N/A	N/A	N/A	https://doi.org/10.1007/s42729-021-00620-y
Bacterial	8 Pseudomonas strains CHA0, F113, Phl1c2, Pf-5, Q2-87, Q8r1-96, 1m1-96, mvp1-4 (1, 2, 4, 8, per community)	Synergistic by in vitro and in vivo test	One time, inoculation by seedling root drenching after 10 days of transplating	5, 15, 25, and 35 days after the pathogen inoculation	Trays in greenhouse	Pseudomonas abundance ↑ from 15-35 days after pathogen inoculation	N/A	N/A	https://doi.org/10.1128/mbio.01790-16
Bacterial	7D-2&X-1 (Comamonas sp.7D-2, Pseudoxanthomonas sp. X-1); DBHB&7D-2&H8 (Comamonas sp.7D-2, Pigmentiphaga sp. H8, DBHB)	Synergistic 7D-2&X-1; competitive DBHB&7D-2&H8. Metabolic interactions determined by a two-strain community model	10 times, repeatedly every three days	0, 3, 9, 18, and 30 days after inoculation	Soil microcosm	N/A	Diversity ↓ (Shannon index) over time during treatments in all soils;	Day 30 samples from the inoculation treatments were clustered closer than the Day 0 or Day 3 samples.	https://doi.org/10.1038/s41467-024-49098-z
Bacterial	N-fixing PGPR (Paenibacillus polymixa, Rahnella sp., Serrati sp.); N-fixing and P-solubilizing PGPR (Paenibacillus polymixa, Rahnella sp., Serrati sp., Paenibacillus rhodesiae)	N/A	One time, seeds inoculation were coated with peat	At the flowering stage (stage 61), the end of the growing season, the early spring of the following year, the second crop year (2011) at t inflorescence emergence (stage 50), flowering (stage 61) and harvest ripening/senescence (stage 89+)	Field experiment	N/A	N/A	N/A	https://doi.org/10.1016/j.biombioe.2016.10.005
Bacterial	Arthrobacter sp., Bacillus sp., Acinetobacter sp., Mixta sp.	No-antagonistic by a synergy assay	One time, soil inoculaion	2 years after inoculation	Field experiment	N/A	The SynCom enriched more beneficial bacteria as key microorganisms and increased enzyme activities; SynCom enhanced the complexity of the bacterial network with higher modularity.	N/A	https://doi.org/10.1016/j.apsoil.2023.104972
Bacterial	Pseudomonas sp. C7, Bacillus sp. E5.	N/A	One time	1 and 2 weeks after inoculation	Soil microcosm	N/A	N/A	N/A	https://doi.org/10.1080/10889868.2013.807773
Bacterial	Streptomyces spp. A5, A11, M7, MC1, and Amycolatopsis tucumanensis DSM 45259	N/A	One time	0 and 7 days in soil incubation	Soil microcosm (non-sterilized and sterlized soil)	N/A	N/A	N/A	https://doi.org/10.1016/j.ibiod.2013.12.004
Bacterial	Pseudomonas sp. ITRH25, Pantoea sp. BTRH79, Burkholderia sp. PsJN	N/A	One time, 100 mL bacterial suspension was poured onto the soil surface immediately after the plantation of the seedlings	90 days after inoculation	Pot in greenhouse	N/A	Bacterial population ↑	N/A	https://doi.org/10.1080/15226514.2013.828013
Bacterial	Pantoea stewartii strain ASI11, Microbacterium arborescens strain HU33, Enterobacter sp. strain HU38	Compatibility validation by co-culture	One time, 50 mL bacterial suspension was applied over the soil surface immediately after sowing the seeds	3 months after sowing	Pot experiment	N/A	N/A	N/A	https://doi.org/10.3389/fpls.2014.00755
Bacterial	Pantoea stewartii strain ASI11, Microbacterium arborescens strain HU33, Enterobacter sp. strain HU38	N/A	One time, 50 mL bacterial suspension was inoculated in soil	3 months after inoculation	Pot experiment	Survival and persistence in the rhizosphere and endosphere, detected by plate count method	N/A	N/A	https://doi.org/10.1080/15226514.2017.1303813
Bacterial	Azotobacter chroococcum A-41, Bacillus megaterium MTCC 453, Pseudomonas fluorescens MTCC 9768	N/A	N/A	Sampling at the vegetative (45 DAS), flowering (90 DAS) and harvest stages (190 DAS)	Field experiment	N/A	Fungal populations ↑; the maximum phosphate solubilizers count was observed at 90 DAS	N/A	https://doi.org/10.1016/j.agee.2017.02.018
Bacterial	Pseudomonas japonica Cr122, Bacillus cereus S2C4	N/A	One time, surface inoculation after one week of seed germination	8 weeks after germination	Pot in greenhouse	N/A	N/A	N/A	https://doi.org/10.1016/j.apsoil.2017.02.021
Bacterial	Serratia marcescens KC453982, Microbacterium arborescens KC453984, Enterobacter sp. KC453983	N/A	One time, inoculation on seeds	During Rabi season of 2011–12 and 2012–13	Pot and field experiment	N/A	N/A	N/A	https://doi.org/10.1007/s00344-016-9663-5
Bacterial	Paenibacillus illinoisensis YZ29, Bacillus sp. DZ13	N/A	One time, inoculation on seeds	From May to September 2013	Pot (greenhouse and open space) and field experiment	N/A	Diversity of soil surrounding the roots significantly ↑;	N/A	https://doi.org/10.1016/j.bjm.2017.02.006
			One time, root irrigation after germination and before or after blossom					N/A
Bacterial	Pseudomonas spp. bacterial community inoculant (1, 2, 4 or 8 strains per community)	N/A	One time, root drenching after 10 days of transplantation	After 20 and 40 days of inoculation	Trays in greenhouse	N/A	N/A	N/A	https://doi.org/10.1016/j.soilbio.2017.05.029
Bacterial	Pantoea sp. J49, Bacillus sp. L55, Serratia sp. S119, Acinetobacter sp. L176, Enterococcus sp. L191, Serratia sp. J260 (1, 2, 3 strains per community)	Coexistence in plate assays	One time, inocluation on the crown of the root when transplanting	21 days after inoculation	Plate assay, microcosm (sterilized vermiculite and sand), pot experiment ( unsterilized soil)	Can be detected by ERIC/BOX-PCR 21 days after inoculatuin	N/A	N/A	https://doi.org/10.1016/j.micres.2017.03.006
Bacterial	Mesorhizobium sp., Pseudomonas aeruginosa, Pseudomonas putida, Bacillus megaterium, Paenibacillus polymyxa (2 strains per community)	N/A	One time, inoculation on seeds	70 days after inoculation	Glasshouse (sterilized soil) and field experiment	N/A	N/A	N/A	https://doi.org/10.30638/eemj.2018.051
Bacterial	Pseudomonas sp. R185, Pseudomonas mosselii E240	N/A	One time, root drenching after 7 days of germination	120 days after inoculation (at the ripening stage)	Pot in greenhouse	N/A	N/A	N/A	https://doi.org/10.1080/00380768.2018.1510284
Bacterial	Brevibacterium frigoritolerans YSP40, Bacillus paralicheniformis YSP151	N/A	One time, inoculation on soil surface after 4 weeks of germination	Harvesting on day 55 of the growth period	Pot in greenhouse	N/A	N/A	N/A	https://doi.org/10.4014/jmb.1712.12038
Bacterial	Bacillus cereus, Bacillus subtilis, Bacillus amyloliquefaciens	N/A	One time, inoculation 2 weeks after sowing	16 weeks after sowing	Field experiment	N/A	N/A	N/A	https://doi.org/10.1007/s10340-015-0721-8
Bacterial	Serratia sp. FFC5, Enterobacter sp. E2	N/A	One time, soil inoculation	5 weeks when fruiting bodies were matured	Pot experiment	N/A	Bacterial population ↑; The relative abundances of Tamlana spp. ↓	N/A	https://doi.org/10.1016/j.jenvman.2017.11.009
Bacterial	Azospirillum brasilense, Pseudomonas fluorescens	N/A	One time, inoculation by root submerging for 2 h	Sampling at the time of rice transplanting, the maximum tillering stage, the full heading stage, and maturity.	Pot experiment	N/A	Micorbial biomass N ↑	N/A	https://doi.org/10.1007/s11368-017-1861-7
Bacterial and fungal	Microbial biostimulants (EuroChem Agro, Mannheim, Germany), active ingredients with 12 bacterial strains and 5 fungi	N/A	In the nursery, each plant was supplied with 1 mL of a 1% (w/w) CFB suspension. At transplanting, each plant received 2 mL of a 2% (w/w) suspension	5 months after sowing	Pot and field experiment	N/A	Alpha diversity at the rhizoplane ↑	N/A	https://doi.org/10.3390/agronomy9020105
Bacterial	Rhodococcus erythropolis CD 130, Rhodococcus erythropolis CD 167	N/A	One time, soil inoculation	Sampling at days 1, 7, 42, 91, 140, and 182	Soil microcosm	Survived in soil for 42 days	On days 1 and 91, no significant differences in the transcription level of the 16 S rRNA gene; the transcription level of the alkH functional gene on day 1 ↑; the transcription level of the CYP 153 functional gene on day 91 ↑	N/A	https://doi.org/10.1016/j.ecoenv.2018.11.081
Bacterial	Bacillus SR-2-1, Bacillus SR-2-1/1	Non-antagonistic by co-culture	One time, inoculation by dipping seddlings for 2 h	20 days during 25 DAS to 85 DAS	Pot experiment	N/A	Bacterial population was ↑ from 25 DAS to 65 DAS and ↓ at 85 DAS	N/A	https://doi.org/10.1016/j.ecoenv.2019.04.027
Bacterial	Pantoea stewartii ASI11, Microbacterium arborescens HU33, Enterobacter sp. HU38	N/A	One time, soil inoculation after sowing	3 months after sowing	Pot experiment	Can be detected using targeted PCR	N/A	N/A	https://doi.org/10.1007/s11274-019-2757-z
Bacterial and fungal	Penicillium bilaiae DBS5, Bacillus simplex 313, Bacillus simplex 371,	N/A	One time, inoculation on seeds for 15 min	1, 3 week after germination	Pot in growth chamber	Population of Penicillium bilaiae ↑ after 3 weeks	N/A	N/A	https://doi.org/10.1007/s00374-019-01401-7
Bacterial	Pseudomonas corrugata SP77, Pseudomonas koreensis LT62, Pseudomonas frederiksbergensis G62	N/A	One time, inoculation at 10 after sowing	3 months after germination	Pot in growth chamber	N/A	N/A	N/A	https://doi.org/10.1080/01490451.2019.1658826
Bacterial	Azotobacter chroococcum, Bacillus subtilis, Pseudomonas aeruginosa, Bacillus pumilis	N/A	One time, inoculation on seeds for 1 h	30 days after germination	Pot experiment	N/A	N/A	N/A	https://doi.org/10.1007/s13205-019-1809-2
Bacterial	Enterobacter cloacae, Pseudomonas sp.	N/A	One time, 1 ml of bacterial suspension was uniformly applied on each seed	6 months after sowing	Pot in greenhouse	N/A	N/A	N/A	https://doi.org/10.1111/lam.13132
Bacterial and fungal	Pseudomonas fluorescens, Azotobacter chroococcum, Funneliformis geosporum	N/A	One time, 3 mL suspension was inoculated on seedling roots	135 days after sowing	Pot experiment	N/A	N/A	N/A	https://doi.org/10.1017/S0021859619000261
Bacterial	Pseudomonas palleroniana N26, Pseudomonas jesenii MP1	N/A	One time, inoculation on seeds	45 and 75 days after sowing	Pot experiment	N/A	Funtioanl gene pqqD/E copy number ↑; Soil bacterial OTUs↑	N/A	https://doi.org/10.1007/s42729-019-00064-5
Bacterial	Ralstonia eutropha 1C2, Chryseobacterium humi ECP37	N/A	Sixe times, inoculation (10 mL per pot) by spraying soil surfaces two days after seedling emergence	12 weeks after inoculation	Pot in greenhouse	N/A	Bacterial diveristy ↓ in rhizosphere	N/A	https://doi.org/10.1016/j.geoderma.2018.07.025
Bacterial	Bacillus. amyloliquefaciens JC65, Bacillus. licheniforims HS10, Bacillus. subtilis 7ze3; Bacillus. Subtilis JC03. M1 (JC65, 7ze3, JC03), M2 (JC6, 7ze3, HS10), M3 (JC65, JC03 HS10)	N/A	N/A	Soil samples were taken before treatment (December 2016) and after harvest (August 2018)	Field experiment	N/A	N/A	N/A	https://doi.org/10.1002/fsn3.1772
Bacterial	Consortium of Bacillus paralicheniformis EN 107, Bacillus haynesii EN 124, Bacillus licheniformis A21; Consortium of Bacillus paralicheniformis EN 121, Bacillus licheniformis EN 108, Bacillus haynesii EN 43	N/A	4 times, inoculation on seeds for 1 h; 15 ml of this suspension was applied to the inoculated pots at an interval of 15 days on 35 DAS, 50 DAS and 65 DAS	65, 75 and 85 DAS	Pot experiment	N/A	N/A	N/A	https://doi.org/10.1007/s11104-020-04730-x
Bacterial	Pseudomonas poae A2S9, Pseudomonas sp.S16-2, Bacillus pumilus RC83, Pantoea agglomerance GR13, Microbacterium sp., LKL04, Serratia marcescens PSB23 (1, 3, 5, 6 strains per community)	N/A	One time, inoculation on seeds for 4 h	12 weeks after sowing	Pot in greenhouse	N/A	N/A	N/A	https://doi.org/10.1038/s41598-020-72516-3
Bacterial	Paraburkholderia nodosa NB1, Burkholderia cepacia PB3, Serratia nematodiphila C46d	Compatibility or non-antagonistic by cross streak assay	One time, inoculation with 5 g of peat moss-based inocula in pot	30, 56 days after sowing	Pot in greenhouse	N/A	Functional bacterial populations ↑	N/A	https://doi.org/10.3390/microorganisms8060854
Bacterial	Bacillus sp. WM13-24, Pseudomonas sp. M30-35, Bacillus amyloliquefaciens GB03, Sinorhizobium meliloti ACCC17578	No-antagonistic by co-culture	One time, inoculation was applied 15 days after seedling planting	20 days after inoculation	Field experiment	N/A	Bacterial community abundance and genera ↑ in rhizosphere	N/A	https://doi.org/10.1007/s11274-020-02863-w
Bacterial	T3 (Bacillus megaterium, Arthrobacter chlorophenolicus, Pseudomonas aeruginosa); T4 (Arthrobacter chlorophenolicus, Enterobacter spp., Pseudomonas aeruginosa); T5 (Bacillus. megaterium, Arthrobacter chlorophenolicus, Enterobacter spp., Pseudomonas aeruginosa)	N/A	One time, inoculation on seeds	November 2012 to March 2013	Greenhouse and field experiment	N/A	N/A	N/A	https://doi.org/10.1080/01904167.2021.1884706
Bacterial	Bacillus velezensis SQR9, Pseudomonas stutzeri XL272	Synergistic biofilm production in consortium	One time, inoculation on 12-days of seedlings	30 days after inoculation	Pot in greenhouse	Root colonization can be detected at 24 and 48 h in hydroponic system	N/A	N/A	https://doi.org/10.1038/s41396-021-01125-3
Bacterial	Pseudoarthrobacter phenanthrenivorans, Azospirillum oryzae	N/A	One time, inoculation on seeds	Havesting 40 days old plants	Pot experiment	N/A	N/A	N/A	https://doi.org/10.1016/j.jece.2021.105401
Bacterial	Rhodopseudomonas palustris, Bacillus subtilis	N/A	One time, inoculation at the tillering stage	29th June 2017 to 6th Nov 2017	Pot in greenhouse	N/A	No significant change on soil bacterial alpha-diversity; Significant variations in soil rare and abundant bacterial community	N/A	https://doi.org/10.1016/j.micres.2021.126910
Bacterial	Azotobacter chroococcum A-41, Bacillus megaterium MTCC 453, Pseudomonas fluorescens MTCC 9768	No-antagonistic by cross streak assay	One time, inoculation on seeds	30 days after sowing, flowering stage (90 DAS) and harvest stage (120 DAYs)	Pot experiment	N/A	Population of N fixers and denitrifiers ↑; metabolic potential↑; transcripts of functional nifH gene↑	N/A	https://doi.org/10.1007/s42770-020-00418-7
Bacterial	Microbacterium sp., Streptomyces sp.	N/A	One time, inoculation on seedlins root	4 months after inoculation	Pot in greenhouse	N/A	N/A	N/A	https://doi.org/10.1080/10549811.2020.1817757
Bacterial	11 Mesorhizobium plurifarum strains	N/A	One time, inoculation on seedlins root	4 months after inoculation	Bag in greenhouse	N/A	Species richness (R) diversity ↑; genetic diversity of bacterial community↑; antagonistic effect was observed for the genetic diversity of the bacterial community of rhizospheric soil; soil microbial activity↑	N/A	https://doi.org/10.1007/s11274-012-1066-6
Bacterial and fungal	Dietzia natronolimnaea STR1, Glomus intraradices	N/A	One time, inoculation on seeds for 30 min	90 days after transplanting	Field experiment	N/A	Positive effect on rhizospheric bacteria under salt stress	N/A	https://doi.org/10.1016/j.apsoil.2016.01.003
Bacterial	Azospirillum brasilense 40M, Azospirillum brasilense 42M	N/A	One time, inoculation on seeds	88 (jointing) ,133 (grain-filling), and 154 (physiological maturity) days after sowing	Field experiment	N/A	Effects of inoculation on genetic and functional characteristics of microbial communitieswere only observed at jointing stage.	N/A	https://doi.org/10.1007/s11104-017-3548-7
Bacterial	Arthrobacter sp. K4-10C, Arthrobacter sp. MTR-44	N/A	One time, inoculation on seeds (immersion or alginate-encapsulation)	75 days after inoculation	Pot in greenhouse	N/A	Distinct effect on the microbial community structure by DGGE profiling	N/A	https://doi.org/10.1016/j.soilbio.2009.05.017
Bacterial	Bacillus megaterium MTCC 453, Pseudomonas fluorescens LPK2, Trichoderma harzianum MTCC 801 (2 and 3 strains per community)	No-antagonistic by previous cross streak assay	One time, inoculation on seeds	1,2,3,4 months after sowing	Pot experiment	N/A	Microbial community diversity ↑ was observed with respect to the abundance of phosphate solubilizing Bacillus sp. (73%), Pseudomonas sp. (42%) and fungal population (53%) at maturity stage of the plants	N/A	https://doi.org/10.1016/j.apsoil.2013.12.001
Bacterial and fungal	Bacillus megaterium MTCC 453, Pseudomonas fluorescens LPK2, Trichoderma harzianum MTCC 801	No-antagonistic by cross streak assay	One time, inoculation on seeds	1,2,3,4 months after sowing	Pot experiment	N/A	16S rRNA genes and transcripts ↑; Abundance transcripts of nitrogen cycling genes ↑	N/A	https://doi.org/10.1371/journal.pone.0132770
Bacterial	Ensifer spp strains CIRADF 300, CIRADF 301, CIRADF 302, CIRADF 303	N/A	One time, soil inoculation with alginate beads solution containing rhizobia cells	Rainy and dry (gum production) seasons in 2006 and 2007 In Niger, the dry season in 2008 for Burkina Faso samples	Field experiment	N/A	Total bacterial diversity ↑ in Niger samples due to season but no effect of the rhizobial inoculation; no effects on bacterial diversity in Burkina Faso samples	N/A	https://doi.org/10.1016/j.agee.2011.12.014
Fungal	Fusarium solani FsK, Fusarium oxysporum f.sp. orruga-lycopersici (FORL).	N/A	One time, inoculation on seedlings (7 days after plant emergence)	8, 15 and 30 days after inoculation	Pot in growth chamber	Induced early changes in the root exudates, which favored the initial establishment; Saprotrophic fungi displaced this zygomycete at later stages	Lesser effects on bacterial communities	N/A	https://doi.org/10.1016/j.ejsobi.2011.07.011
Bacterial	Pseudomonas aeruginosa R75, Pseudomonas savastanoi CB35	N/A	One time, 0.5 mlof the inoculum was added to 4% (w/v) arabic gum (3 ml) and the inoculum-gum combination was mixed with 5 g of seed. Seed was coated with talc.	28 day after inoculation	Pot in growth chamber	N/A	Biolog substrate utilization ↑ by the rhizoplane community of meadow brome but had little effect on the Dahurian wild rye community	N/A	https://doi.org/10.1016/S0038-0717(98)00021-2
Bacterial	Shewanella putrifaciens 200, Pseudomonas aeruginosa FRD-1, Alcaligenes eutrophus CH34, Sphingomonas sp. B0695, Desulfovibrio vulgaris ATCC 29579	N/A	One time, soil inoculation	0,4,8 weeks after inoculation	Soil microcosm	N/A	N/A	N/A	https://doi.org/10.1128/AEM.65.1.95-101.1999
Bacterial	Chenggangzhangella methanolivorans CHL1, Arthrobacter sp. ART1	N/A	One time, soil inoculation	1, 7, 14, 30, 45 and 60 days after inoculation	Pot experiment	N/A	The concentrations of total PLFAs, total bacterial PLFAs, Gram-negative and Gram-positive bacterial PLFAs and Shannon-Wiener indices ↓; fungal PLFA concentrations ↑ before 14 days	From days 30-45 onwards, changes in bacterial and fungal PLFAs were no longer evident. By days 45 and 60, microbial community structure recoverd to the original states	https://doi.org/10.1371/journal.pone.0194753
Bacterial	A (IITA-PAU 983, Paenibacillus polymyxa); B (IITA-PAU 983, Bacillus megaterium); C (IITA-PAU 987, Paenibacillus polymyxa); D (IITA-PAU 987, Bacillus megaterium); E (CIAT 899, Paenibacillus polymyxa); F (CIAT 899, Bacillus. Megaterium)	N/A	One time, inoculation to the crop 7 days after planting	At mid podding after planting	Pot experiment	N/A	N/A	N/A	https://doi.org/10.3389/fpls.2017.00141
Bacterial	Consortium TD, as a gas–oil degrading inoculum	N/A	One time, soil inoculation	0, 100, 190, and 280 days after inoculation	Soil microcosm	N/A	Heterotrophic populations ↓ from day 100; population of aliphatic hydrocarbon degraders ↑ from day 100	N/A	https://doi.org/10.1016/j.scitotenv.2012.07.032
Bacterial and fungal	Five Glomus species, Trichoderma viride, Bacillus subtilis, Pseudomonas fluorescens, Streptomyces spp.	N/A	N/A, inoculatined on plants in rhizoboxes	At spring time, before applying the products (Bulk Soil) and in the fall	Rhizoboxes in glasshouse	N/A	Microbial rhizospheric populations ↑	N/A	https://doi.org/10.17660/ActaHortic.2012.933.31
Bacterial and fungal	FB1 (Rhizophagus irregularis, Chryseobacterium humi ECP37T), FB2 (Rhizophagus irregularis, Pseudomonas reactans EDP28), Mix (Rhizophagus irregularis, Chryseobacterium humi ECP37, Pseudomonas reactans EDP28)	N/A	One time, soil inoculation by spraying the soil surface 1 day after transferring the seedlings to the pots	60 days (maize tasseling stage)	Pot in greenhouse	N/A	The presence of AMF structures ↑; microbial diveristy ↑	N/A	https://doi.org/10.1007/s11356-015-5914-4
Bacterial	B1B2 (Chryseobacterium humi ECP37T, Pseudomonas reactans EDP28)						Microbial diveristy ↓
Bacterial	11 strains with different comninations	N/A	One time, soil inoculation	1, 7, 14, 21, 35, 56, 84 and 112 days after inoculation	Field experiment	N/A	Positive effect of inoculants on the relative abundance of Azospirillum species in mildly alkaline (pH 7.3) and acid (pH 5.35) plot between days 14 and 21	N/A	https://doi.org/10.1016/j.apsoil.2019.03.010
Bacterial	Serratia sp. FFC5 and Serratia sp. CG8	N/A	One time, soil inoculation	0, 7, 14, 21, 28, 45 and 75 days after inoculation	Pot in greenhouse	N/A	Bacterial population ↑ initially, over time, bacterial growth slowed down, and microbial numbers tended to stabilize during days 28–75	Microbial numbers tended to stabilize during days 28–75	https://doi.org/10.1039/C6RA11767H
Bacterial	Five strains of Arthrobacter, Azosprillum lipoferum Beijerinck, two strains of Azobacter, five strains of Bacillus, two strains of Bacteroides, Kurtha zopfil, three strains of Pseudomonas	N/A	Seeds were treated with a “slurry” seed coating material	5 and 17 months after inoculation	Field experiment	N/A	No effect of inocula on the number of soil microbes	N/A	https://doi.org/10.3375/043.035.0103
Bacterial and fungal	Glomus intraradices, Burkholderia cepacia	N/A	One time, inoculation with water and soil filtrate	8 weeks after sowing	Root-free compartments	N/A	The content of cyclic and hyroxylic fatty acids markers for Gram-negative bacteria ↑	N/A	https://doi.org/10.1016/j.soilbio.2005.08.015
Bacterial and fungal	Funneliformis coronatum GO01 and GU53, Funneliformis caledonium GM24, Rhizophagus intraradices GB67 and GG32, Funneliformis mosseae GP11 and GC11, Septoglomus viscosum GC41), Beauveria spp. BB48, Trichoderma harzianum TH01, Trichoderma atroviride TA28, Bacillus subtilis BR48	N/A	One time, soil inoculation	At maize intermediate stage (V8–9 stage)	Field experiment	The colonization level was generally low	No significant differences in diversity, besides a slight difference in species dominance	N/A	https://doi.org/10.1007/s13199-016-0442-7
Bacterial	Rhizobium, photosynthetic bacteria, Acetobacter, Lactobacillus, Bacillus, Actinomycetes	N/A	One time, soil inoculation before sowing each year	Year 1996, 2002, 2005, 2008, 2012, 2013, and 2016 after harvesting	Field experiment	N/A	Firmicutes in the rhizosphere soil ↑; average percentages of Ralstonia ↓	N/A	https://doi.org/10.1016/j.apsoil.2018.03.018
Bacterial	Ensifer sp. NYM3, Acinetobacter sp. P16 and Flavobacterium sp. KYM3	No-antagonistic by previous test	One time, soil inoculation with organic and chemical compound fertilizer	N/A	Field experiment	N/A	Bacterial α-diversity ↑; Acidobacteria, Bacteroidetes, and Deltaproteobacteria were enriched; functional groups of aerobic_nitrite_oxidation ↑, and functional groups of chloroplasts, cellulolysis, ureolysis, manganese_oxidation, human_gut, and mammal_gut ↓	N/A	https://doi.org/10.3389/fmicb.2018.01692
Bacterial	BP( Bacillus megaterium MTCC 453, Pseudomonas fluorescens LPK2); BT (Bacillus megaterium MTCC 453, Trichoderma harzianum MTCC 801) , PT (Pseudomonas fluorescens, Trichoderma harzianum MTCC 801 ), BPT (Bacillus. megaterium MTCC 453, Pseudomonas fluorescens, Trichoderma harzianum MTCC 801)	Compatibility by cross streak assay	One time, inoculation on seeds	Vegetative (1 month after sowing), pre-flowering (2 months after sowing), flowering (3 months after sowing), and maturity stage (4 months after sowing)	Field experiment	N/A	Abundance of nitrogen fixers and denitrifiers in flowering and maturity stages ↑;	N/A	https://doi.org/10.1007/s11104-012-1293-5
Fungal	Pleurotus ostreatus CCBAS 278, Botryosphaeria rhodina DABAC P82	N/A	One time, inoculation on seeds	0, 30 and 60 days	Soil microcosms	At 60 days, The relative abundance of Botryosphaeria rhodina was only 6%, indicating that the strain was outcompeted by the resident microbiota	Densities of heterotrophs ↑ at the subsequent harvest; bacterial biodiversity, species richness and evenness ↑	N/A	https://doi.org/10.1016/j.scitotenv.2016.05.018
Bacterial	Bacillus subtilis 101, Azospirillum brasilense Sp245.	Conflicting molecular signals, released both by the plant itself and the microbes inhibited their phytostimulatory effect.	One time, soil inoculation after sowing	7, 14, 21, 28, 35 and 45 days after sowing	Pot in growth chamber (peat-based substrate)	Can be detcted by PCR at 35 day after sowing	Bacterial populations of rhizosphere soil of co-inoculated was very similar to non-inoculated soil at day 45	N/A	https://doi.org/10.1016/j.apsoil.2008.05.002
Bacterial	Bacillus cereus, Bacillus subtilis, Bacillus amyloliquefaciens	N/A	One time, soil inoculation after 3 weeks of sowing	30 days after sowing	Field experiment	N/A	Bacterial diversity ↑, evenness↑, relative abundances of minor taxa↑in rhizosphere	N/A	https://doi.org/10.1007/s00248-018-1160-x
Bacterial and fungal	A (Pseudomonas spp. R62, Pseudomonas spp. R81, AMF consortium), B (Pseudomonas spp. R103, Pseudomonas spp. R110, AMF consortium)	N/A	Seeds coating	25 days (crown root initiation growth stage), 45 days (tillering), 90 days (flowering), and 120 days (maturity)	Field experiment	N/A	Bacterial community structure at 120 days growth (maturity stage) differed most from the other growth stages.	N/A	https://doi.org/10.1016/j.soilbio.2005.09.010
Bacterial	A (Pseudomonas spp. R62, Pseudomonas spp. R81), B (Pseudomonas spp. R103, Pseudomonas spp. R110)				Field experiment
Bacterial	Twin-N contain two diazotrophs (free-living rhizosphere N2 fixing species), marketed by AgriBiotec Pty. Ltd. (Mapleton, Australia)	N/A	One time, foliar (boom spray) applications prior to the onset of flowering	January, 2009 (wet-summer season, mungbean crop) and July, 2009 (dry-winter season, fallow period)	Field experiment	N/A	Bacterial diversity ↑ and fungal diversity ↓	N/A	https://doi.org/10.1016/j.agee.2014.10.002
Bacterial	Rhizobium gallicum 8a3, Ensifer meliloti 4H41	Antagonistic by in vitro antibiosis assays	One time, inoculation on two-leaf stage seedlings	At the end of the first crop-rotation step	Field experiment	N/A	The proliferation of bacterial communities that had been frequently reported as PGPRs	N/A	https://doi.org/10.1016/j.soilbio.2012.05.013
Bacterial and fungal	Bac&Tri (Bacterial, Trichoderma treatment); Bac&Fun (Bacterial, Mycorrhizal treatment); Bac, Fun&Tri (Bacterial, Trichoderma, Mycorrhizal treatment)	N/A	One time, soil inoculation	January, May and July 2012.	Field experiment	N/A	Total abundance of microarthropods ↑ by the addition of Trichoderma	N/A	https://doi.org/10.1016/j.ecoleng.2017.01.025
Bacterial	Bac (Bacillus subtilis, Bacillus laterosporus, Bacillus licheniformus, Bacillus megaterium, Bacillus pumilis)	N/A			Field experiment
Fungal	Tri (Trichoderma harzianum, Trichoderma viride, Trichoderma koningii, Trichoderma polysporum); Fun (Gigaspora margarita, Glomus aggregatum, Glomus brasilianum, Glomus clarum, Glomus deserticola, Glomus etunicatum, Glomus intraradices, Glomus monosporus, Glomus mosseae); Tri&Fun (Trichoderma, Mycorrhizal treatment )	N/A			Field experiment
Bacterial and fungal	Rhizophagus irregularis Sy 167, Streptomyces acidiscabies E13, Streptomyces tendae F4	N/A	Soil inoculation was performed yearly in May from 2004 through 2010	Monthly sampling was performed during 2009 and 2010	Field experiment	N/A	Cell numbers ↑ by one to three orders of magnitude	The inoculated areas showed a high diversity during the first 100 days, while over 150 days, all samples showed similar values indicating an equal level of diversity	https://doi.org/10.1016/j.gexplo.2016.04.001
Bacterial and fungal	Commercial microbial consortium Oiko bac 174 (Oikos Chile Ltda) (10 strains)	N/A	Two times, inoculation on seedlings and reapplied every two months from August 2014 to March 2015.	May, 2015	Field experiment	N/A	Shannon index in fungal ↑	N/A	http://dx.doi.org/10.4067/S0718-95162016005000074
Bacterial and fungal	Azotobacter sp. W5, Trichoderma viride ITCC 2211	N/A	One time, inoculation before placing the cutting in the holes	Cucumber plants were transplanted in the last week of October 2015 and harvested in the first week of April 2016.	Forced ventilation type of polyhouse	N/A	The number of phylotypes belonging to cyanobacteria ↑	N/A	https://doi.org/10.1007/s11274-019-2623-z
Bacterial and fungal	Pseudomonas fluorescens BBc6R8, Laccaria bicolor S238N	N/A	One time, inoculation dipping the root system of the seedling for 30 min in 1996	Soil smapling from May to August 2000 and autumn 2000	Field experiment	In 2000, Pseudomonas fluorescens BBc6R8 and Laccaria bicolor S238N were not found	No effects on soil and rhizosphere microbial communities 4 years after the establishment of the plantation	Over 4 years, Some young, active Laccaria bicolor S238N mycorrhiza left in the soil but local Laccaria species took over the site	https://doi.org/10.1016/j.soilbio.2003.09.007
Bacterial and fungal	Microbial biofilm (soil enriched fungi, Acetobacter spp., Azotobacter spp., Rhizobium spp., Bradyrhizobium spp., Colletotrichum spp. )	N/A	One time, soil inoculation	3 months after inoculation	Pot in greenhouse	N/A	Diazotrophic bacteria and fungal species richness ↑; bacterial population↑	N/A	https://doi.org/10.4038/jnsfsr.v45i4.8226
Bacterial	Bacillus aryabhattai, Bacillus megaterium	N/A	4 times, re-inoculated periodically at the 1st, 2nd, 4th and 6th weeks of the growth period	1st, 2nd, 4th, 6th and 8th weeks after inoculatioin	Pot in growth chamber	The proportion of Bacillus aryabhattai increased to 58%, and Bacillus megaterium (0.5%) was only found in soils at the 8 week	Observed species, Shannon index ↑ from 2 to 6 weeks and ↓ at 8 week. The Simpson index showed a clear difference between the inoculated and unoculated soil after 8 weeks; Marked difference between microbial communities in the eight-week inoculated soil sample and other samples	N/A	https://doi.org/10.1016/j.jhazmat.2013.09.062
Bacterial	Paenibacillus lentimorbus NRRL B-30488, Piriformospora indica DSM 11827	N/A	One time, inoculation on seeds	60 days of plant growth	Pot in greenhouse	N/A	Less changes in rhizosphere community; activity of lignin, chitin, and cellulose utilization ↑	N/A	https://doi.org/10.1007/s11274-010-0312-z
Bacterial and fungal	Rhizophagus intraradices, Funneliformis mosseae, Bradyrhizobium sp. BspARI#1	N/A	One time, soil inoculation after transplanting	75 days after transplanting	Pot in a plant growth walking room	N/A	AMF diveristy ↑	N/A	https://doi.org/10.1016/j.apsoil.2016.09.018
Bacterial	Bacillus licheniformis CECT 5106, Bacillus pumilus CECT 5105	N/A	One time, inoculation when the plants were 3-week-old	30, 90, 150 days after inoculation	Pot in greenhouse	Total bacterial counts ↑ at day 30 and ↓ between 30-90 days; percentage of inoculated Bacillus ↓ at day 150; at day 150, two strains were below detection	At day 30, all treatments were extremely closely grouped on the PCA; At day 90 and 150, significant variations in rhizosphere from the inoculated samples	N/A	https://doi.org/10.1016/S0929-1393(02)00007-0
Bacterial	IJAK-27+44, IJAK-27+91, IJAK-44+91, IJAK-27+44+91, IIBEI-32+40, IIBEI-32+22, IIBEI-40+22, IIBEI-32+40+22, IIIDEG-45+41, IIIDEG-45+72, IIIDEG-41+72, IIIDEG-45+41+72	Four SynComs had the best phosphate-dissolving properties	One time, inoculation 7 days after seeds planting	55 days of cultivation	Pot in growth chamber	N/A	N/A	N/A	https://doi.org/10.3390/plants13121716
Bacterial	Serratia nematodiphila EDR2, Klebsiella variicola EChLG19, Bacillus thuringiensis EML22, Pantoea agglomerans EMH25, Bacillus thuringiensis EBG39, Serratia marcescens EPLG52, Bacillus tropicus EPP72.	N/A	Four times, pre-treatment at 0 days after sowing (DAS), mid-season at 25 DAS, early reproductive stage at 55 DAS, and harvest at 85 DAS	0 DAS (pre-treatment), 30 DAS (mid-season), 60 DAS (early reproductive stage), and 90 DAS (post-harvest)	Field experiment	N/A	Biofertilization treatments produced the most pronounced shifts, reducing Enterobacteriaceae below 50% while significantly increasing beneficial taxa. Rhizobium abundance increased markedly in biofertilization treatments, mainly from time points 2 to 4. Drone-assisted biofertilization fostered particularly intricate microbial networks, enhancing synergistic relationships involved in nutrient cycl…	N/A	https://doi.org/10.3389/fmicb.2025.1534327
Bacterial	Pseudomonas spp. (two isolates), Rhizobium sp., Ensifer sp., Microbacterium sp., Agromyces sp., Chryseobacterium sp.	No-antagonistic by dual-culture method	One time, inoculaion on one-week seedlings	3 weeks in a plant chamber	Tubes in growth chamber	N/A	The bacterial community of the soil was not apparently disturbed by the application of the SynCom;	N/A	https://doi.org/10.3390/agronomy15081794
Bacterial and fungal	EfRi (Ensifer fredii, Rhizophagus intraradices); RhRi (Rhizobium,Rhizophagus intraradices)	N/A	One time, seeds inoculation for 24 h before sowing. 100 mL of the respective Rh and Ef culture solutions was additionally applied to the plants on the 10, 17, and 24th days after sowing	100 days from sowing to harvest	Field experiment	N/A	RhRi significantly enhanced beneficial microorganisms (AD3, Gemmataceae)	N/A	https://doi.org/10.1021/acs.jafc.4c12416
Bacterial	Three Bacillus spp., two Acinebacter spp., an Enterobacter sp., a Xanthomonas sp. and a Burkholderia sp.	No-antagonistic by co-culturing	One time, soil inoculaion	7th, 14th and 21st day	Pot in greenhouse ( soil autoclaved to deactivate Fusarium pseudograminearum)	N/A	Soil-borne pathogen Fusarium pseudograminearum ↓; Soil microbial community structure was altered by the SynCom; Relative abundance of Pseudomonas spp. ↑	N/A	https://doi.org/10.1002/sae2.12008
Bacterial	Z2K8, Burkholderia sp. Z1AL11, Klebsiella variicola R3J3HD7, Kosakonia pseudosacchari Z2WD1, Pantoea ananatis E2HD8, Pantoea sp. E2AD2, Phytobacter diazotrophicus Z2WL1, Pseudomonas protegens E1BL2, P. protegens E2HL9	No-antagonistic by inhibition test	Inoculationo on seeds, three times per month	90 days after sowing	Field experiment	N/A	N/A	N/A	https://doi.org/10.3389/fmicb.2023.1167839
Footnote: 1. N/A refers to no reported in cited references. 2. In this table, resilience refers to the ability of microbial communities to recover toward pre-inoculation states over time after initial disturbance, as indicated by community diversity and abundance between inoculated and non-inoculated treatments during temporal assessments. 3. The consortium containing more than or equal to ten st…
